# Supplementary material for: DOT1L regulates chromatin reorganization and gene expression during sperm differentiation
Source: EMBO Rep. 2023 Apr 26;24(6):e56316. doi: 10.15252/embr.202256316 (PMC10240200; doi:10.15252/embr.202256316)
Supplement: Supplementary file 4 — Source Data for Figure 1 [file EMBR-24-e56316-s003.zip]

Archive with 11 entries (7 files):
- Figure1/
- Figure1/.DS_Store
- Figure1/1B/
- Figure1/1B/1B_source_data_anti_DOT1L_annotated.jpg
- Figure1/1B/1B_source_data_anti_Tubulin_detection_annotated.jpg
- Figure1/1D/
- Figure1/1D/Figure1D_uncropped_images.jpg
- Figure1/1C/
- Figure1/1C/.DS_Store
- Figure1/1C/1C_CTL.tif
- Figure1/1C/1C_KO.tif
