# Supplementary material for: DOT1L regulates chromatin reorganization and gene expression during sperm differentiation
Source: EMBO Rep. 2023 Apr 26;24(6):e56316. doi: 10.15252/embr.202256316 (PMC10240200; doi:10.15252/embr.202256316)
Supplement: Supplementary file 5 — Source Data for Figure 2 [file EMBR-24-e56316-s002.zip]

Archive with 15 entries (9 files):
- Figure2/
- Figure2/.DS_Store
- Figure2/2A/
- Figure2/2A/.DS_Store
- Figure2/2A/Fig2A_numerical_data.xlsx
- Figure2/2C/
- Figure2/2C/Fig2C_numerical_data.xlsx
- Figure2/2D/
- Figure2/2D/.DS_Store
- Figure2/2D/Fig2D_numerical_data.xlsx
- Figure2/2E/
- Figure2/2E/Fig2E_numerical_data.xlsx
- Figure2/2B/
- Figure2/2B/Fig2B_KO.jpg
- Figure2/2B/Fig2B_CTL.jpg
