# Supplementary material for: DOT1L regulates chromatin reorganization and gene expression during sperm differentiation
Source: EMBO Rep. 2023 Apr 26;24(6):e56316. doi: 10.15252/embr.202256316 (PMC10240200; doi:10.15252/embr.202256316)
Supplement: Supplementary file 5 — Source Data for Figure 2 [file EMBR-24-e56316-s002.zip › Figure2/2A/Fig2A_numerical_data.xlsx]

## Sheet: Feuil1
		Testis weight (average of both)				Body weight				Sperm count (million per epididymis)
		CTL	DOT1L-KO			CTL	DOT1L-KO			CTL	DOT1L-KO
		89.5	61.5			25.3	26.5			8	5
		82	76.5			26	26.6			14.5	4
		93	74.5			25.6	30			13	3
		104.5	68			27	26			5.4	8.5
		94.5	49.5			31.4	27			15	3.8
		78	78			29.5	26			6	1.4
		114.5	46.5			29	26.7			11	7.8
		106	51.5			26.8	32			8.9	7.2
		106	84.5			33.7	29			7.65	8.5
		78	55			26	30				8.25
		102	63.5			29	32				6.5
		93	55			27.5	28				3.6
		106	54				29				6.85
		100	71.5				25
		92	73.5				27
		93	70.5				27.8
			60.5
			84
