# Supplementary material for: DOT1L regulates chromatin reorganization and gene expression during sperm differentiation
Source: EMBO Rep. 2023 Apr 26;24(6):e56316. doi: 10.15252/embr.202256316 (PMC10240200; doi:10.15252/embr.202256316)
Supplement: Supplementary file 5 — Source Data for Figure 2 [file EMBR-24-e56316-s002.zip › Figure2/2C/Fig2C_numerical_data.xlsx]

## Sheet: Feuil1
Raw data for subpopulations SP, 4N, 2N and N from Fig2C
		frequency						cell number
CTRL	2N	4N	N	SP		CTRL	2N	4N	N	SP
CT-4	4.94507	8.42204	61.3237	3.35052		CT-4	563738	960113	6.9909e+06	381960
CT-8	6.25173	10.6034	58.0939	5.19604		CT-8	1.70047e+06	2.88412e+06	1.58015e+07	1.41332e+06
600-T1	5.97415	9.93075	58.4002	4.28175		600-T1	716898	1.19169e+06	7.00802e+06	513810
600-T2	4.65299	10.2945	59.8846	5.79076		600-T2	549053	1.21475e+06	7.06638e+06	683310
601-T1	4.95197	10.6517	61.2635	3.43832		601-T1	1.0102e+06	2.17295e+06	1.24978e+07	701417
601-T2	4.62581	9.12555	61.5004	4.5577		601-T2	1.68379e+06	3.3217e+06	2.23861e+07	1.659e+06
646-T1	6.61622	10.1821	67.8668	6.1587		646-T1	1.5085e+06	2.32151e+06	1.54736e+07	1.40418e+06
646-T2	6.78814	10.4703	51.0648	6.92245		646-T2	1.81922e+06	2.80603e+06	1.36854e+07	1.85522e+06
609-T1	6.37714	10.482	56.8371	4.828		609-T1	1.73458e+06	2.8511e+06	1.54597e+07	1.31322e+06
609-T2	6.56475	9.84382	56.808	5.70032		609-T2	2.10072e+06	3.15002e+06	1.81785e+07	1.8241e+06
		frequency						cell number
KO	2N	4N	N	SP		KO	2N	4N	N	SP
604-T1	7.76261	13.92	55.8354	4.29964		604-T1	211143	378624	1.51872e+06	116950
604-T2	6.82611	11.8988	57.2034	3.6696		604-T2	955655	1.66583e+06	8.00848e+06	513744
611-T1	6.35596	8.75167	56.0186	5.89864		611-T1	1.01695e+06	1.40027e+06	8.96297e+06	943782
611-T2	7.24051	11.4102	52.1773	5.38598		611-T2	1.01367e+06	1.59742e+06	7.30483e+06	754037
617-T1	5.85864	11.7282	58.8169	4.49498		617-T1	703037	1.40738e+06	7.05802e+06	539397
617-T2	6.1148	11.1434	55.318	6.63516		617-T2	929449	1.6938e+06	8.40833e+06	1.00854e+06
