# Supplementary material for: DOT1L regulates chromatin reorganization and gene expression during sperm differentiation
Source: EMBO Rep. 2023 Apr 26;24(6):e56316. doi: 10.15252/embr.202256316 (PMC10240200; doi:10.15252/embr.202256316)
Supplement: Supplementary file 5 — Source Data for Figure 2 [file EMBR-24-e56316-s002.zip › Figure2/2D/Fig2D_numerical_data.xlsx]

## Sheet: Feuil1
		Nb of litters per month in mating				Average nb of litters (per male)
		CTL	DOT1L-KO			CTL	DOT1L-KO
		1.2766	0			5	0
		2.4	1.2			7	3.5
		1.19048	0.759494			8	6.5
		1.2766	0.4			6	3
		0.914634	0.230769			8.8	5.5
		1.03448	0.461539			8	4.75
		0.806452	0.46875			9	5.33333
