# Supplementary material for: DOT1L regulates chromatin reorganization and gene expression during sperm differentiation
Source: EMBO Rep. 2023 Apr 26;24(6):e56316. doi: 10.15252/embr.202256316 (PMC10240200; doi:10.15252/embr.202256316)
Supplement: Supplementary file 5 — Source Data for Figure 2 [file EMBR-24-e56316-s002.zip › Figure2/2E/Fig2E_numerical_data.xlsx]

## Sheet: Feuil1
			% of ZP+ oocytes fertilized in vitro (nb of fertilized/total)	% of ZP- oocytes fertilized in vitro (nb of fertilized/total)
		WT 1	52,4 (11/21)	100 (11/11)
		WT 2	34,8 (24/69)	Not analyzed for ZP-
		CTL 1	36,7 (18/49)	85,7142857142857 (6/7)
		CTL 2	21,9 (14/64)	88,8888888888889 (8/9)
		HET 1	37,5 (9/24)	78,5714285714286 (11/14)
		DOT1L-KO 1	0 (0/37)	0 (0/16)
		DOT1L-KO 2	0 (0/29)	0 (0/10)
		DOT1L-KO 3	0 (0/27)	8,33333333333333 (1/12)
		DOT1L-KO 4	0 (0/87)	Not analyzed for ZP-
		in vivo fertilization (%)
		CTL	HET	KO
		87.5	100	37.5
		85.7143	100	55.5556
		100	54.5455	0
		59.0909	83.3333	70.5882
			83.3333	0
				7.69231
		pooled CTL
		0.875	0.375
		0.857143	0.555556
		1	0
		0.590909	0.705882
		1	0
		1	0.0769231
		0.545455
		0.833333
		0.833333
