# Supplementary material for: DOT1L regulates chromatin reorganization and gene expression during sperm differentiation
Source: EMBO Rep. 2023 Apr 26;24(6):e56316. doi: 10.15252/embr.202256316 (PMC10240200; doi:10.15252/embr.202256316)
Supplement: Supplementary file 6 — Source Data for Figure 3 [file EMBR-24-e56316-s005.zip]

Archive with 30 entries (21 files):
- Figure3/
- Figure3/3E/
- Figure3/3E/source_data_Fig3E_bottom.jpg
- Figure3/3E/source_data_Fig3E_top.jpg
- Figure3/3B/
- Figure3/3B/3B_CTL_pict2.jpg
- Figure3/3B/3B_KO_pict3.jpg
- Figure3/3B/3B_CTL_pict1.jpg
- Figure3/3B/3B_KO_pict4.tif
- Figure3/3B/3B_KO_pict2.tif
- Figure3/3B/3B_KO_pict1.tif
- Figure3/3C/
- Figure3/3C/3C_numerical_data.xlsx
- Figure3/3D/
- Figure3/3D/Fig3D_numerical_data.xlsx
- Figure3/3D/Fig3D.jpg
- Figure3/.DS_Store
- Figure3/3H/
- Figure3/3H/Fig3H_numerical_data.xlsx
- Figure3/3A/
- Figure3/3A/3A_KO.tif
- Figure3/3A/3A_CTL.tif
- Figure3/3F/
- Figure3/3F/3F_source_image.tif
- Figure3/3G/
- Figure3/3G/3G_left_image.tif
- Figure3/3G/3G_left_image_longer_exposure.tif
- Figure3/3G/3G_right_image.tif
- Figure3/3G/3G_middle_bottom_image.tif
- Figure3/3G/3G_middle_top_image.tif
