# Supplementary material for: DOT1L regulates chromatin reorganization and gene expression during sperm differentiation
Source: EMBO Rep. 2023 Apr 26;24(6):e56316. doi: 10.15252/embr.202256316 (PMC10240200; doi:10.15252/embr.202256316)
Supplement: Supplementary file 6 — Source Data for Figure 3 [file EMBR-24-e56316-s005.zip › Figure3/3C/3C_numerical_data.xlsx]

## Sheet: Feuil1
GENOTYPE	total_count	motile_count	motile_percent_of_total	progressive_count	progressive_percent_of_total	slow_count	slow_percent_of_total	static_count	static_percent_of_total	motile_mean_alh	motile_mean_bcf	motile_mean_lin	motile_mean_str	motile_mean_vap	motile_mean_vcl	motile_mean_vsl
CTL	1323	587	44.4	456	34.5	97	7.3	736	55.6	10.8058	29.9375	34.2848	67.6412	103.749	211.295	71.6388
CTL	1228	468	38.1	337	27.4	91	7.4	760	61.9	10.3735	29.4887	33.3953	66.1718	96.3831	200.179	64.0695
CTL	1179	564	47.8	421	35.7	94	8	615	52.2	10.1247	28.4147	36.9771	68.4714	99.6078	195.62	68.8563
CTL	1023	577	56.4	449	43.9	80	7.8	446	43.6	10.2447	30.0944	37.5001	69.4004	99.3543	198.004	68.6704
CTL	1262	781	61.9	579	45.9	130	10.3	481	38.1	11.0057	29.2803	31.9668	63.5259	104.295	217.262	67.0568
CTL	1097	533	48.6	423	38.6	63	5.7	564	51.4	10.9846	29.7655	34.8388	66.5848	109.768	218.562	74.3315
CTL	1014	343	33.8	221	21.8	91	9	671	66.2	9.65052	28.539	34.606	68.17	88.0146	182.106	59.4884
CTL	1273	739	58.1	564	44.3	106	8.3	534	41.9	10.955	27.0791	33.652	65.6447	112.139	225.001	73.9411
CTL	1293	517	40	372	28.8	93	7.2	776	60	11.035	26.5611	31.918	63.9287	104.915	216.635	67.4973
CTL	1314	687	52.3	507	38.6	118	9	627	47.7	10.7618	27.8084	33.4247	65.7032	105.202	213.547	69.8828
CTL	1276	630	49.4	445	34.9	108	8.5	646	50.6	10.9042	27.9611	32.0773	63.4861	108.64	222.318	69.9567
CTL	2312	909	39.3	709	30.7	136	5.9	1403	60.7	10.2599	26.8445	36.6561	69.4708	97.5964	191.058	68.8593
DOT1L-KO	1024	219	21.4	169	16.5	40	3.9	805	78.6	9.20699	29.1858	43.0678	74.3347	93.9253	172.244	69.9089
DOT1L-KO	1070	441	41.2	316	29.5	94	8.8	629	58.8	9.10123	28.5665	41.5664	72.3804	93.258	175.362	68.371
DOT1L-KO	1011	220	21.8	139	13.7	62	6.1	791	78.2	8.5991	27.9806	40.1676	70.9809	85.0469	158.557	60.7646
DOT1L-KO	1108	130	11.7	97	8.8	25	2.3	978	88.3	8.05121	27.3259	45.5263	75.6171	84.6756	149.573	64.6235
DOT1L-KO	916	264	28.8	202	22.1	52	5.7	652	71.2	8.72686	30.9375	41.8375	74.686	83.9255	157.855	62.7792
DOT1L-KO	1000	184	18.4	134	13.4	39	3.9	816	81.6	9.15617	25.8588	40.577	72.2671	80.7273	151.159	59.8285
DOT1L-KO	850	243	28.6	202	23.8	31	3.6	607	71.4	8.75456	27.5933	44.3387	76.9045	90.7823	166.396	69.904
DOT1L-KO	1000	330	33	247	24.7	59	5.9	670	67	8.8761	28.8398	43.2364	73.8441	92.0023	165.86	68.4733
DOT1L-KO	1008	385	38.2	301	29.9	60	6	623	61.8	9.75593	26.944	41.3819	72.8224	101.223	187.786	74.0262
DOT1L-KO	1018	161	15.8	116	11.4	38	3.7	857	84.2	9.68028	23.6047	37.8854	72.0718	79.7328	157.68	57.4039
ALH : lateral head displacement amplitude
BCF : beat cross frequency
LIN :linearity
STR : path straightness
VAP : Average path velocity
VCL : curvilinear velocity
VSL : Straight line velocity
