# Supplementary material for: DOT1L regulates chromatin reorganization and gene expression during sperm differentiation
Source: EMBO Rep. 2023 Apr 26;24(6):e56316. doi: 10.15252/embr.202256316 (PMC10240200; doi:10.15252/embr.202256316)
Supplement: Supplementary file 6 — Source Data for Figure 3 [file EMBR-24-e56316-s005.zip › Figure3/3D/Fig3D_numerical_data.xlsx]

## Sheet: Feuil1
		tubules with Elongating spermatids
		tubules without apoptotic ES/CS	tubules with apoptotic ES	total counted		% of tubules with TUNEL+ ES
CTL	T83	78	10	88		0.113636
KO	T81	60	29	89		0.325843
CTL	T640	91	5	96		0.0520833
KO	T639	60	21	81		0.259259
KO	T75	69	28	97		0.28866
CTL	T95	71	8	79		0.101266
KO	T31	35	20	55		0.363636
CTL	T37	75	0	75		0
KO	T5	27	54	81		0.666667
CTL	T16	84	4	88		0.0454545
KO	T47	13	14	27		0.518519
		ES apoptosis
					statistics : angular transformation
		CTL	DOT1L-KO		CTL	KO/DKO
		0.113636	0.325843		0.343835	0.607512
		0.0520833	0.259259		0.230247	0.534226
		0.101266	0.28866		0.323854	0.567198
		0.05	0.363636		0.225513	0.647285
		0	0.66		0	0.948263
			0.518519			0.803921
