# Supplementary material for: DOT1L regulates chromatin reorganization and gene expression during sperm differentiation
Source: EMBO Rep. 2023 Apr 26;24(6):e56316. doi: 10.15252/embr.202256316 (PMC10240200; doi:10.15252/embr.202256316)
Supplement: Supplementary file 6 — Source Data for Figure 3 [file EMBR-24-e56316-s005.zip › Figure3/3H/Fig3H_numerical_data.xlsx]

## Sheet: H3-TH2B
	H3 level normalized to CTL							TH2B level normalized to CTL
		CTL	DKO					CTL	DKO
	CTL (1105)	1	0.993329	DKO (1108)			CTL (1105)	1	1.13964	DKO (1108)
	CTL (1053)	1.07569	4.22539	DKO (1057)			CTL (1053)	1.27055	1.46318	DKO (1057)
	CTL (1059)	0.924315	3.94341	DKO (1058)			CTL (1059)	0.729451	2.30367	DKO (1058)
	CTL (716)	1.59519	1.48038	DKO (792)			CTL (716)	1.5708	1.44532	DKO (792)
	CTL 1106	0.404809	1.358	DKO ( 960)			CTL 1106	0.429204	1.86544	DKO ( 960)
	CTL (882)	1	2.56882	DKO (1054)			CTL (882)	1	1.67624	DKO (1054)
	CTL (1211)	0.416355	0.510968	DKO (1242)			CTL (1211)	0.515216	0.485407	DKO (1242)
	CTL (1241)	1.63379	1.76113	DKO (1250)			CTL (1241)	1.47723	1.85673	DKO (1250)
	CTL (1255)	0.949854	1.62945	DKO (1282)			CTL (1255)	1.00756	1.69361	DKO (1282)
	CTL (1350)	0.653227	1.46367	DKO (1357)			CTL (1350)	0.854724	1.37222	DKO (1357)
	CTL (1354)	1.34677					CTL (1354)	1.14528
		CTL	DKO					CTL	DKO
	average	1	1.99345					1	1.53014
	SEM	0.12451	0.386539					0.108838	0.154419

## Sheet: TNP2
MEMBRANE 1 / TNP2
Lane	ID	Area	Mean	Min	Max	Int-Blank	Normalized by control mean	Normalized by pounceau	Normalized by normalized controls	normalized by control means
1	CTL1	3355	7.994	4	26	3.666	1.31323	2.09486	3.09366
2	KO1	3355	81.739	9	128	77.411	27.73	10.8953	16.09
3	CTL2	3355	7.838	5	29	3.51	1.25734	0.329145	0.486077
4	KO2	3355	28.133	5	107	23.805	8.52737	0.82924	1.22461
5	CTL3	3355	5.65	4	8	1.322	0.473564	0.137996	0.203791
6	KO3	3355	24.01	5	61	19.682	7.05044	1.625	2.39978
7	CTL4	3355	7.517	5	14	3.189	1.14236	0.329817	0.48707
8	KO4	3355	43.252	7	128	38.924	13.9433	0.87817	1.29687
9	CTL5	3355	6.599	5	17	2.271	0.813512	0.49391	0.729401
10	KO5	3355	16.743	5	39	12.415	4.44727	1.40187	2.07027
	Blank	3355	4.328	4	5
Punceau membrane 1 TNP2
Lane	ID	Area	Mean	Min	Max	Int-Blank
1	CTL1	465	68.546	64	86	1.75
2	KO1	465	73.901	64	101	7.105
3	CTL2	465	77.46	63	108	10.664
4	KO2	465	95.503	65	134	28.707
5	CTL3	465	76.376	65	95	9.58
6	KO3	465	78.908	64	101	12.112
7	CTL4	465	76.465	64	126	9.669
8	KO4	465	111.12	68	153	44.324
9	CTL5	465	71.394	65	90	4.598
10	KO5	465	75.652	64	102	8.856
	Blank	465	66.796	65	70
MEMBRANE 2 / TNP2
Lane	ID	Area	Mean	Min	Max	Int-Blank	Normalized by controls	Normalized by punceau	Normalized by normalized controls
1	CTL6	3658	5.134	4	11	0.994	0.602546	0.108908	0.944461
2	KO6	3658	44.459	6	128	40.319	24.4407	2.26181	19.6147
3	CTL7	3658	5.147	4	8	1.007	0.610426	0.0997524	0.865065
4	KO7	3658	13.136	5	29	8.996	5.45322	0.37499	3.25196
5	CTL8	3658	7.088	4	12	2.948	1.78703	0.137276	1.19047
6	KO8	3658	35.073	6	97	30.933	18.7511	1.34538	11.6673
	Blank	3658	4.14	3	6
Punceau membrane 2 TNP2
Lane	ID	Area	Mean	Min	Max	Int-Blank
1	CTL6	476	75.282	65	104	9.127
2	KO6	476	83.981	64	107	17.826
3	CTL7	476	76.25	64	95	10.095
4	KO7	476	90.145	66	115	23.99
5	CTL8	476	87.63	67	115	21.475
6	KO8	476	89.147	66	117	22.992
9	Blank	476	66.155	65	70

## Sheet: PRM1-2ratio
								Individual samples normalized by mean of CTL group
	ID	DO P1	DO P2	P1/P2	Mean			P1/P2	Mean	SD
CTL	1330	25.531	90.2449	0.282908	0.255154			1.10877	1	0.120334
CTL	1331	24.078	92.4715	0.260383				1.02049
CTL	1333	15.1529	68.2037	0.222172				0.870736
DOT1L-KO	1314	16.1286	54.8226	0.294196	0.32279			1.15301	1.26508	0.101222
DOT1L-KO	1315	29.4346	85.4606	0.344423				1.34986
DOT1L-KO	1329	24.6007	74.6035	0.329753				1.29237
