# Supplementary material for: DOT1L regulates chromatin reorganization and gene expression during sperm differentiation
Source: EMBO Rep. 2023 Apr 26;24(6):e56316. doi: 10.15252/embr.202256316 (PMC10240200; doi:10.15252/embr.202256316)
Supplement: Supplementary file 7 — Source Data for Figure 4 [file EMBR-24-e56316-s004.xlsx]

## Sheet: Comments
We provide here the quantification data used to plot the histograms of relative abundances of modified peptides betwen CTL and dot1l mutant mice.
Note that the interpretation of MS/MS data was performed while using histone sequences still containing the initial Methionine, so that the numbering of residues was increased by one unit.
For example, H3K27 reads H3K28 in the column named "ptm_protein_positions".
Column Z indicates the p-value calculated by a t-test, to assess the possible significance of abundance difference between the two genotypes.
Significance is indicated with an asterisk ( *) in column AA, considering a cut-off p-value of 0.05.

## Sheet: H3_RS
	Ordre	PTMs	sequence	peptide_id	ptm_protein_positions	modifications	master_elution_time	accession	Score_moyen	RS_CT1	RS_KO1	RS_CT2	RS_KO2	RS_CT3	RS_KO3	Moyen_control	Moyen_KO	std_control	std_KO	norm_mean	norm_Moyen_control	norm_Moyen_KO	norm_std_control	norm_std_KO	p	sig
0	H3 K9me3	H3 K9me3	KSTGGK	460841	Trimethyl (K10)	Trimethyl (K1)	4.45	Canonical_H3.2	18.63	0.976686	1.038	0.889023	1.4489	0.304126	1.34326	4.47632e-06	7.90153e-06	1.06673e-06	6.22539e-07	6.18892e-06	0.723279	1.27672	0.172361	0.100589	0.086266
1	H3 K9acK14ac	H3 K9acK14ac	KSTGGKAPR	1755	Acetyl (K10); Acetyl (K15)	Acetyl (K1); Acetyl (K6)	11.99	Canonical_H3.2	43.215	0.884234	0.932779	0.594043	1.0237	0.902088	1.66316	0.0015046	0.00228793	0.00015458	0.000355813	0.00189626	0.793455	1.20654	0.0815184	0.187639	0.174562
2	H3 K14ac	H3 K14ac	STGGKAPR	460587	Acetyl (K15)	Acetyl (K5)	9.18	Canonical_H3.2	58.0717	1.15547	0.763526	0.81209	1.15712	0.703783	1.408	2.78055e-05	3.46473e-05	3.47133e-06	4.78205e-06	3.12264e-05	0.890449	1.10955	0.111167	0.153141	0.398004
3	H3 K18ac	H3 K18ac	KQLATK	190	Acetyl (K19)	Acetyl (K1)	12.15	Canonical_H3.2	20.7475	1.2494	0.658603	0.563397	0.846483	0.760283	1.92183	0.000768083	0.00102296	0.000149115	0.000287735	0.000895519	0.857695	1.1423	0.166512	0.321305	0.555735
4	H3 K18cr	H3 K18cr	KQLATK	195	Crotonyl (K19)	Crotonyl (K1)	15.36	Canonical_H3.2	21.5467	0.681467	0.944666	0.727609	1.44428	0.83334	1.36864	0.000111342	0.000186575	5.46737e-06	1.89091e-05	0.000148959	0.747472	1.25253	0.036704	0.126942	0.0355023	*
5	H3 K18acK23ac	H3 K18acK23ac	KQLATKAAR	157	Acetyl (K19); Acetyl (K24)	Acetyl (K1); Acetyl (K6)	16.55	Canonical_H3.2	44.6157	1.332	1.25052	1.0204	0.754569	0.916826	0.725683	0.00819749	0.00684732	0.000766316	0.0010462	0.00752241	1.08974	0.910257	0.101871	0.139078	0.443171
6	H3.t K18me1K23ac	H3.t K18me1K23ac	KQLATKVAR	460875	Methyl KR (K19); Acetyl (K24)	Methyl KR (K1); Acetyl (K6)	14.32	TS_H3.4_H3T	36.25	0.748766	1.08381	1.14763	0.945705	1.0868	0.987293	0.000157979	0.000159759	1.60932e-05	5.30608e-06	0.000158869	0.994397	1.0056	0.101299	0.033399	0.935767
7	H3.t K18acK23ac	H3.t K18acK23ac	KQLATKVAR	1186	Acetyl (K19); Acetyl (K24)	Acetyl (K1); Acetyl (K6)	19.89	TS_H3.4_H3T	64.3	1.02662	0.996853	0.759057	1.18797	0.745219	1.28428	0.00397482	0.00544829	0.000352312	0.000324932	0.00471155	0.843633	1.15637	0.0747761	0.0689649	0.0660428
8	H3 K23ac	H3 K23ac	QLATKAAR	1271	Acetyl (K24)	Acetyl (K5)	14.16	Canonical_H3.2	35.069	1.08502	1.09005	0.972167	1.10326	0.95961	0.789895	0.00368168	0.00364068	0.000119199	0.000305883	0.00366118	1.0056	0.994401	0.0325576	0.0835476	0.923696
9	H3.t K23ac	H3.t K23ac	QLATKVAR	1658	Acetyl (K24)	Acetyl (K5)	16.74	TS_H3.4_H3T	54.5237	1.14724	1.06802	0.969207	0.710486	1.1366	0.968453	0.00421725	0.00356115	0.000183077	0.000338297	0.0038892	1.08435	0.915652	0.0470731	0.0869837	0.236139
10	H3 K27me1	H3 K27me1	KSAPATGGVK	1222	Methyl KR (K28)	Methyl KR (K1)	7.11	Canonical_H3.2	47.736	1.01351	0.764979	1.14973	1.96243	0.613142	0.496209	0.000139928	0.000162469	1.98801e-05	5.56372e-05	0.000151198	0.92546	1.07454	0.131484	0.367975	0.770977
11	H3 K27me2	H3 K27me2	KSAPATGGVK	1578	Dimethyl RK (K28)	Dimethyl RK (K1)	9.6	Canonical_H3.2	37.1733	1.04254	0.917087	0.604399	1.32175	0.61149	1.50273	0.000155655	0.000257876	2.44589e-05	2.92273e-05	0.000206765	0.752809	1.24719	0.118293	0.141355	0.0936932
12	H3 K27ac	H3 K27ac	KSAPATGGVK	182	Acetyl (K28)	Acetyl (K1)	13.34	Canonical_H3.2	46.9686	0.905175	1.09061	0.959621	1.49557	0.458671	1.09035	0.000521442	0.000825103	8.72354e-05	7.42295e-05	0.000673273	0.774489	1.22551	0.129569	0.110252	0.0963921
13	H3 K27me1K36me1	H3 K27me1K36me1	KSAPATGGVKKPHR	453214	Methyl KR (K28); Methyl KR (K37)	Methyl KR (K1); Methyl KR (K10)	7.01	Canonical_H3.2	30.61	1.1247	0.0143567	1.3377	1.20814	1.01001	1.30509	0.000100884	7.34338e-05	6.83205e-06	2.95356e-05	8.71587e-05	1.15747	0.842529	0.0783862	0.338871	0.500751
14	H3 K27me1K36me2	H3 K27me1K36me2	KSAPATGGVKKPHR	460371	Methyl KR (K28); Dimethyl RK (K37)	Methyl KR (K1); Dimethyl RK (K10)	7.01	Canonical_H3.2	58.8067	0.667226	0.440426	1.13491	1.4097	1.10414	1.2436	9.6192e-05	0.000102396	1.22443e-05	2.42631e-05	9.9294e-05	0.968759	1.03124	0.123314	0.244356	0.861212
15	H3 K27acK36me1	H3 K27acK36me1	KSAPATGGVKKPHR	451981	Acetyl (K28); Methyl KR (K37)	Acetyl (K1); Methyl KR (K10)	10.99	Canonical_H3.2	42.02	0.916986	0.745992	1.07829	0.886199	0.747341	1.62519	2.73539e-05	3.24879e-05	2.33426e-06	6.66259e-06	2.99209e-05	0.914207	1.08579	0.0780142	0.222673	0.584608
17	H3 K27me2K36me2	H3 K27me2K36me2	KSAPATGGVKKPHR	460260	Dimethyl RK (K28); Dimethyl RK (K37)	Dimethyl RK (K1); Dimethyl RK (K10)	7.02	Canonical_H3.2	42.925	0.689814	0.278007	0.963147	1.51227	1.35304	1.20372	0.000578007	0.0005757	9.06388e-05	0.000174671	0.000576853	1.002	0.998	0.157126	0.302799	0.992821
18	H3.3 K27me2	H3.3 K27me2	KSAPSTGGVK	1356	Dimethyl RK (K28)	Dimethyl RK (K1)	7.08	H3.3_genes_H3f3a_H3f3b	30.7567	0.953029	0.901602	0.568893	1.35728	0.702937	1.51626	3.99439e-05	6.77768e-05	4.95022e-06	8.10043e-06	5.38604e-05	0.74162	1.25838	0.0919085	0.150397	0.0748537
19	H3.3 K27ac	H3.3 K27ac	KSAPSTGGVK	155	Acetyl (K28)	Acetyl (K1)	13.34	H3.3_genes_H3f3a_H3f3b	35.85	0.789699	1.05485	0.576796	1.76926	0.738594	1.0708	0.00115231	0.00213204	8.60398e-05	0.000315798	0.00164217	0.701696	1.2983	0.0523938	0.192305	0.0709009
20	H3mm13 K27ac	H3mm13 K27ac	KSVPSTGGVK	1294	Acetyl (K28)	Acetyl (K1)	11.23	H3.3_gene_Gm10257	30.6417	1.13657	0.955352	0.610779	0.577283	0.776889	1.94313	0.000421662	0.000580611	6.3493e-05	0.000166604	0.000501136	0.841412	1.15859	0.126698	0.332453	0.506991
21	H3.3 K27cr	H3.3 K27cr	KSAPSTGGVK	156	Crotonyl (K28)	Crotonyl (K1)	12.32	H3.3_genes_H3f3a_H3f3b	22.04	1.20122	1.24107	1.21282	0.665628	0.84487	0.834388	0.000117559	9.88794e-05	1.06707e-05	1.50906e-05	0.000108219	1.0863	0.913697	0.0986025	0.139445	0.455623
22	H3.3 K27me2K36me2	H3.3 K27me2K36me2	KSAPSTGGVKKPHR	451276	Dimethyl RK (K28); Dimethyl RK (K37)	Dimethyl RK (K1); Dimethyl RK (K10)	7.02	H3.3_genes_H3f3a_H3f3b	31.81	0.938825	0.355882	0.781353	1.34001	1.55437	1.02957	0.000264681	0.000220298	4.66961e-05	5.75109e-05	0.000242489	1.09151	0.908485	0.19257	0.237169	0.650332
23	H3.3 K27acK36me1	H3.3 K27acK36me1	KSAPSTGGVKKPHR	165117	Acetyl (K28); Methyl KR (K37)	Acetyl (K1); Methyl KR (K10)	11.11	H3.3_genes_H3f3a_H3f3b	21.07	0.715095	0.794126	0.715609	1.3288	0.976456	1.46991	2.02325e-05	3.01984e-05	1.7919e-06	4.23739e-06	2.52155e-05	0.802387	1.19761	0.0710635	0.168047	0.151676
24	H3.3 K27acK36me2	H3.3 K27acK36me2	KSAPSTGGVKKPHR	185	Acetyl (K28); Dimethyl RK (K37)	Acetyl (K1); Dimethyl RK (K10)	11.21	H3.3_genes_H3f3a_H3f3b	16.26	0.752029	0.917237	1.06221	1.51034	0.783132	0.975055	8.53863e-06	1.11858e-05	7.94133e-07	1.52033e-06	9.86223e-06	0.865791	1.13421	0.0805226	0.154157	0.276125
25	H3mm13 K27acK36me2	H3mm13 K27acK36me2	KSVPSTGGVKKPHR	711	Acetyl (K28); Dimethyl RK (K37)	Acetyl (K1); Dimethyl RK (K10)	10.26	H3.3_gene_Gm10257	17	0.433222	0.460941	0.956682	0.636783	1.0676	2.44477	0.000210703	0.00030373	4.10815e-05	0.000133152	0.000257217	0.819167	1.18083	0.159716	0.517664	0.614659
26	H3.3 K27crK36me2	H3.3 K27crK36me2	KSAPSTGGVKKPHR	176	Crotonyl (K28); Dimethyl RK (K37)	Crotonyl (K1); Dimethyl RK (K10)	10.57	H3.3_genes_H3f3a_H3f3b	16.8	0.845871	1.24789	0.6878	0.60006	0.979746	1.63863	5.89229e-05	8.17371e-05	4.84511e-06	1.73913e-05	7.033e-05	0.837806	1.16219	0.068891	0.247281	0.360462
27	H3 K36me1	H3 K36me1	SAPATGGVKKPHR	451019	Methyl KR (K37)	Methyl KR (K9)	7.12	Canonical_H3.2	29.4883	1.38549	1.06804	0.982449	0.849555	0.424149	1.29032	8.61936e-05	9.90306e-05	2.1076e-05	9.62159e-06	9.26121e-05	0.930695	1.06931	0.227572	0.103891	0.674429
28	H3 K36me2	H3 K36me2	SAPATGGVKKPHR	451731	Dimethyl RK (K37)	Dimethyl RK (K9)	7.11	Canonical_H3.2	18.7267	1.23062	0.924229	0.851959	1.05451	0.519275	1.4194	0.000485772	0.00063444	9.39765e-05	6.77741e-05	0.000560106	0.867286	1.13271	0.167783	0.121002	0.35393
29	H3.3 K36me2	H3.3 K36me2	SAPSTGGVKKPHR	218088	Dimethyl RK (K37)	Dimethyl RK (K9)	7.12	H3.3_genes_H3f3a_H3f3b	17.8417	1.07637	0.619325	0.67758	1.32004	0.720178	1.5865	0.000309843	0.000441556	3.87836e-05	8.84776e-05	0.0003757	0.82471	1.17529	0.10323	0.235501	0.327996
30	H3.3 K36ac	H3.3 K36ac	SAPSTGGVKKPHR	1369	Acetyl (K37)	Acetyl (K9)	11.6	H3.3_genes_H3f3a_H3f3b	51.135	1.00958	0.689991	0.808089	1.18292	1.13096	1.17846	6.6888e-05	6.92189e-05	5.23178e-06	9.08896e-06	6.80535e-05	0.982875	1.01713	0.0768775	0.133556	0.864821
31	H3 K56ub	H3 K56ub	YQKSTELLIR	461093	GG (K57)	GG (K3)	22.05	Canonical_H3.2	32.32	1.27053	0.704418	1.13786	1.50168	0.545906	0.839606	0.000548221	0.000565183	0.000101249	0.00011197	0.000556702	0.984765	1.01523	0.181872	0.201131	0.931311
32	H3 K64ac	H3 K64ac	KLPFQR	1462	Acetyl (K65)	Acetyl (K1)	20.62	Canonical_H3.2	28.2673	1.16327	1.03792	1.05578	0.907149	0.762526	1.07336	0.00397182	0.00402091	0.000390764	0.000164923	0.00399636	0.993858	1.00614	0.0977799	0.0412682	0.929254
33	H3 K79me1	H3 K79me1	EIAQDFKTDLR	1450	Methyl KR (K80)	Methyl KR (K7)	23.95	Canonical_H3.2	23.8067	1.3799	0.478705	1.4475	0.612071	1.6345	0.447322	0.0615432	0.021215	0.00257262	0.00170635	0.0413791	1.4873	0.512699	0.062172	0.0412371	0.000437583	*
34	H3 K79me2	H3 K79me2	EIAQDFKTDLR	1241	Dimethyl RK (K80)	Dimethyl RK (K7)	23.94	Canonical_H3.2	59.19	2.05658	0.432223	1.70332	0.626162	0.68344	0.498274	0.0142048	0.00497642	0.00322364	0.00044577	0.00959059	1.48111	0.518886	0.336125	0.04648	0.081551

## Sheet: H3_ES
	Ordre	PTMs	sequence	peptide_id	ptm_protein_positions	modifications	master_elution_time	accession	Score_moyen	CE_CT1	CE_KO1	CE_CT2	CE_KO2	CE_CT3	CE_KO3	Moyen_control	Moyen_KO	std_control	std_KO	norm_mean	norm_Moyen_control	norm_Moyen_KO	norm_std_control	norm_std_KO	p	sig
0	H3 K9acK14ac	H3 K9acK14ac	KSTGGKAPR	1755	Acetyl (K10); Acetyl (K15)	Acetyl (K1); Acetyl (K6)	11.88	Canonical_H3.1	50.5629	1.06657	1.41387	0.949389	0.50742	1.41713	0.64562	0.00109924	0.000821904	0.000110208	0.000221139	0.000960575	1.14436	0.855638	0.114731	0.230215	0.411263
1	H3 K14ac	H3 K14ac	STGGKAPR	460587	Acetyl (K15)	Acetyl (K5)	9.06	Canonical_H3.1	33.042	0.426557	2.05651	1.04252	0.562421	1.05326	0.858732	1.07704e-05	1.48496e-05	2.16649e-06	4.77704e-06	1.281e-05	0.84078	1.15922	0.169125	0.372914	0.559951
2	H3 K18ac	H3 K18ac	KQLATK	190	Acetyl (K19)	Acetyl (K1)	12.15	Canonical_H3.1	23.7575	0.755777	1.68196	0.817047	0.552469	1.68572	0.507021	0.000924	0.000777372	0.000208577	0.000266926	0.000850686	1.08618	0.913818	0.245187	0.313777	0.741616
3	H3 K18cr	H3 K18cr	KQLATK	195	Crotonyl (K19)	Crotonyl (K1)	15.33	Canonical_H3.1	19.77	2.11095	0.707924	0.954813	0.831784	0.490672	0.903859	0.000238561	0.000163911	7.91544e-05	9.40113e-06	0.000201236	1.18548	0.814522	0.393341	0.046717	0.487097
4	H3 K18acK23ac	H3 K18acK23ac	KQLATKAAR	157	Acetyl (K19); Acetyl (K24)	Acetyl (K1); Acetyl (K6)	16.87	Canonical_H3.1	49.5786	1.02761	1.66506	0.979085	0.806621	0.873594	0.648022	0.00280536	0.00303854	0.000108467	0.000753698	0.00292195	0.960098	1.0399	0.0371215	0.257944	0.814875
5	H3 K23ac	H3 K23ac	QLATKAAR	1271	Acetyl (K24)	Acetyl (K5)	14.19	Canonical_H3.1	36.5408	0.697586	1.56925	0.817894	1.21519	0.73312	0.96696	0.00161232	0.00268989	6.26783e-05	0.000306939	0.00215111	0.749533	1.25047	0.0291377	0.142689	0.0483913	*
6	H3 K27me1	H3 K27me1	KSAPATGGVK	1222	Methyl KR (K28)	Methyl KR (K1)	7.11	Canonical_H3.1	59.49	0.342749	1.60953	1.32022	0.749419	1.12885	0.849233	9.07079e-05	0.000104236	2.3802e-05	2.16155e-05	9.7472e-05	0.930605	1.06939	0.244193	0.221762	0.748489
7	H3 K27me2	H3 K27me2	KSAPATGGVK	1578	Dimethyl RK (K28)	Dimethyl RK (K1)	9.83	Canonical_H3.1	45.14	0.351758	2.34337	0.490509	0.598671	1.179	1.03669	9.97896e-05	0.00019643	3.09313e-05	6.33736e-05	0.00014811	0.673754	1.32625	0.208841	0.427883	0.325821
8	H3.3 K27me2	H3.3 K27me2	KSAPSTGGVK	460496	Dimethyl (K28)	Dimethyl (K1)	7.11	H3.3_genes_H3f3a_H3f3b	35.63	0.41182	2.49184	0.46325	0.674792	1.05588	0.902417	1.86314e-05	3.92616e-05	4.88409e-06	1.35081e-05	2.89465e-05	0.64365	1.35635	0.168728	0.466657	0.305991
9	H3 K27ac	H3 K27ac	KSAPATGGVK	182	Acetyl (K28)	Acetyl (K1)	13.24	Canonical_H3.1	49.015	0.534786	1.52388	0.930663	0.932035	1.01977	1.05886	0.000143852	0.000203446	2.11324e-05	2.55083e-05	0.000173649	0.828406	1.17159	0.121696	0.146896	0.215776
10	H3.3 K27ac	H3.3 K27ac	KSAPSTGGVK	155	Acetyl (K28)	Acetyl (K1)	13.29	H3.3_genes_H3f3a_H3f3b	36.2457	1.04597	1.24659	0.42933	1.1177	1.02504	1.13537	0.000347397	0.000486243	6.87975e-05	1.37301e-05	0.00041682	0.833445	1.16655	0.165053	0.0329402	0.181403
11	H3mm13 K27ac	H3mm13 K27ac	KSVPSTGGVK	1294	Acetyl (K28)	Acetyl (K1)	11.55	H3.3_gene_Gm10257	19.83	0.694342	1.76979	0.627076	1.25643	0.938468	0.713898	0.000225097	0.000372536	2.30809e-05	7.43776e-05	0.000298816	0.753295	1.2467	0.0772412	0.248908	0.197044
12	H3.3 K27cr	H3.3 K27cr	KSAPSTGGVK	156	Crotonyl (K28)	Crotonyl (K1)	12.25	H3.3_genes_H3f3a_H3f3b	22.545	0.412609	1.10052	1.25085	1.54565	0.797971	0.892406	9.97081e-05	0.000143341	2.40362e-05	1.91173e-05	0.000121524	0.820477	1.17952	0.197789	0.157312	0.310565
13	H3 K27me2K36me2	H3 K27me2K36me2	KSAPATGGVKKPHR	460260	Dimethyl RK (K28); Dimethyl RK (K37)	Dimethyl RK (K1); Dimethyl RK (K10)	6.92	Canonical_H3.1	28.4675	0.289064	3.64507	0.20134	0.632268	0.898389	0.333873	1.82646e-05	6.06441e-05	7.06128e-06	3.40671e-05	3.94543e-05	0.462931	1.53707	0.178973	0.863455	0.376234
14	H3.3 K27me2K36me2	H3.3 K27me2K36me2	KSAPSTGGVKKPHR	451276	Dimethyl RK (K28); Dimethyl RK (K37)	Dimethyl RK (K1); Dimethyl RK (K10)	6.92	H3.3_genes_H3f3a_H3f3b	27.4	0.308775	4.01566	0.253442	0.552051	0.69034	0.179733	1.04918e-05	3.97659e-05	2.81794e-06	2.50587e-05	2.51289e-05	0.417519	1.58248	0.11214	0.99721	0.396867
15	H3 K27acK36me2	H3 K27acK36me2	KSAPATGGVKKPHR	158	Acetyl (K28); Dimethyl RK (K37)	Acetyl (K1); Dimethyl RK (K10)	7.07	Canonical_H3.1	23.8983	0.601677	1.69654	0.858813	0.775955	1.42559	0.641418	9.48545e-05	0.000102342	1.95933e-05	2.6693e-05	9.85985e-05	0.962028	1.03797	0.198718	0.270724	0.862493
16	H3.3 K27acK36me1	H3.3 K27acK36me1	KSAPSTGGVKKPHR	165117	Acetyl (K28); Methyl KR (K37)	Acetyl (K1); Methyl KR (K10)	10.9	H3.3_genes_H3f3a_H3f3b	20.05	1.12258	1.06661	1.06143	0.935641	1.26328	0.550465	8.05545e-05	5.96508e-05	3.42051e-06	8.86658e-06	7.01026e-05	1.14909	0.850906	0.0487929	0.12648	0.146929
17	H3.3 K27acK36me2	H3.3 K27acK36me2	KSAPSTGGVKKPHR	185	Acetyl (K28); Dimethyl RK (K37)	Acetyl (K1); Dimethyl RK (K10)	11	H3.3_genes_H3f3a_H3f3b	27.31	0.587111	1.59955	1.30558	0.957533	1.14899	0.401244	5.14465e-06	5.00367e-06	9.03703e-07	1.43438e-06	5.07416e-06	1.01389	0.986108	0.178099	0.282683	0.949123
18	H3mm13 K27acK36me2	H3mm13 K27acK36me2	KSVPSTGGVKKPHR	711	Acetyl (K28); Dimethyl RK (K37)	Acetyl (K1); Dimethyl RK (K10)	10.13	H3.3_gene_Gm10257	21.5643	0.0550631	4.15355	0.351165	0.704652	0.520454	0.215112	8.72554e-06	4.77698e-05	3.1367e-06	2.85836e-05	2.82477e-05	0.308894	1.69111	0.111043	1.01189	0.329747
19	H3.3 K27crK36me2	H3.3 K27crK36me2	KSAPSTGGVKKPHR	176	Crotonyl (K28); Dimethyl RK (K37)	Crotonyl (K1); Dimethyl RK (K10)	10.39	H3.3_genes_H3f3a_H3f3b	17.525	0.600084	2.9076	0.58906	0.652206	0.901338	0.349716	3.12959e-05	5.8528e-05	3.75156e-06	2.95912e-05	4.49119e-05	0.696827	1.30317	0.0835315	0.658872	0.497427
20	H3 K27me2K36acK37me1	H3 K27me2K36acK37me1	KSAPATGGVKKPHR	462304	Dimethyl RK (K28); Acetyl (K37); Methyl KR (K38)	Dimethyl RK (K1); Acetyl (K10); Methyl KR (K11)	11.64	Canonical_H3.1	17.51	0.917394	2.05977	0.40276	0.877037	1.05038	0.692653	2.81666e-05	4.31251e-05	5.7475e-06	1.24654e-05	3.56458e-05	0.790179	1.20982	0.161239	0.349703	0.423867
21	H3 K36me1	H3 K36me1	SAPATGGVKKPHR	451019	Methyl KR (K37)	Methyl KR (K9)	7.07	Canonical_H3.1	43.65	0	2.64158	0.77452	0.498067	1.34027	0.745563	2.46301e-05	4.52495e-05	1.10822e-05	1.93146e-05	3.49398e-05	0.704929	1.29507	0.317179	0.552797	0.491705
22	H3 K36me2	H3 K36me2	SAPATGGVKKPHR	451731	Dimethyl RK (K37)	Dimethyl RK (K9)	7.07	Canonical_H3.1	29.56	0.449492	2.17601	0.772122	0.754765	1.17541	0.672194	0.000130724	0.000196491	2.8051e-05	6.52018e-05	0.000163607	0.799009	1.20099	0.171453	0.398526	0.491443
23	H3.3 K36me2	H3.3 K36me2	SAPSTGGVKKPHR	218088	Dimethyl RK (K37)	Dimethyl RK (K9)	7.11	H3.3_genes_H3f3a_H3f3b	25.27	0.730072	1.96109	0.686703	1.30264	0.72318	0.596314	7.664e-05	0.000138243	1.1804e-06	3.45691e-05	0.000107441	0.713318	1.28668	0.0109864	0.321748	0.219577
24	H3 K56ub	H3 K56ub	YQKSTELLIR		GG (K57)	GG (K3)				0	1.93071	0.899908	1.5259	1.26128	0.382204	8.51235e-05	0.0001512	3.61796e-05	4.47341e-05	0.000118162	0.720397	1.2796	0.306187	0.378583	0.401468
25	H3 K64ac	H3 K64ac	KLPFQR	1462	Acetyl (K65)	Acetyl (K1)	20.75	Canonical_H3.1	27.3571	0.94435	1.36481	0.82045	1.1083	0.900309	0.861779	0.00195563	0.00244711	6.51769e-05	0.000261023	0.00220137	0.88837	1.11163	0.0296074	0.118573	0.210079
26	H3 K79me1	H3 K79me1	EIAQDFKTDLR	1450	Methyl KR (K80)	Methyl KR (K7)	24.08	Canonical_H3.1	55.9058	1.81592	0.575589	1.11953	0.559211	1.63458	0.295167	0.0606294	0.018971	0.00677824	0.00295289	0.0398002	1.52334	0.476655	0.170307	0.0741929	0.010027	*
27	H3 K79me2	H3 K79me2	EIAQDFKTDLR	1241	Dimethyl RK (K80)	Dimethyl RK (K7)	23.84	Canonical_H3.1	21.238	2.09567	0.398039	1.21939	0.484758	1.54427	0.257865	0.0163513	0.00383824	0.00210808	0.000544831	0.0100948	1.61978	0.380221	0.208829	0.0539715	0.00936142	*

## Sheet: H3_SPZ
	Ordre	PTMs	sequence	peptide_id	ptm_protein_positions	modifications	master_elution_time	accession	Score_moyen	SZ_CT1_1	SZ_CT1_2	SZ_KO1_1	SZ_KO1_2	SZ_CT2_1	SZ_CT2_2	SZ_KO2_1	SZ_KO2_2	SZ_CT3_1	SZ_CT3_2	SZ_KO3_1	SZ_KO3_2	SZ_CT1	SZ_CT2	SZ_CT3	SZ_KO1	SZ_KO2	SZ_KO3	Moyen_control	Moyen_KO	std_control	std_KO	norm_mean	norm_Moyen_control	norm_Moyen_KO	norm_std_control	norm_std_KO	p	sig
0	H3 K9acK14ac	H3 K9acK14ac	KSTGGKAPR	1755	Acetyl (K10); Acetyl (K15)	Acetyl (K1); Acetyl (K6)	11.21	Canonical_H3.1	34.926	0.000294158	0	0.000878049	0	0.000609798	0	0.000662102	0	0.000866286	0	0.000483341	0	0.465227	0.96443	1.37008	1.38868	1.04715	0.764431	0.000590081	0.000674498	0.000135092	9.31711e-05	0.000632289	0.933245	1.06676	0.213655	0.147355	0.696057
1	H3 K18ac	H3 K18ac	KQLATK	190	Acetyl (K19)	Acetyl (K1)	11.48	Canonical_H3.1	22.445	0.00029361	0.000152504	0.000571711	0	0.000323528	0	0.000480593	0	0.000255561	0	0.000545861	0	1.02032	0.739953	0.584502	1.30758	1.09918	1.24846	0.000341734	0.000532721	4.55246e-05	2.21366e-05	0.000437228	0.781593	1.21841	0.104121	0.0506294	0.0369124	*
2	H3 K18acK23ac	H3 K18acK23ac	KQLATKAAR	157	Acetyl (K19); Acetyl (K24)	Acetyl (K1); Acetyl (K6)	16.59	Canonical_H3.1	34.7775	0.00147474	0.000743478	0.00343789	0	0.00336003	0	0.00289037	0	0.00278034	0	0.00302188	0	0.751568	1.13843	0.942023	1.16481	0.979303	1.02386	0.0027862	0.00311671	0.000269139	0.000134735	0.00295146	0.944008	1.05599	0.0911884	0.0456504	0.420604
3	H3 K23ac	H3 K23ac	KQLATKAAR	1396	Acetyl (K24)	Acetyl (K6)	11.08	Canonical_H3.1	28.3156	0.00617937	0.000231995	0.022415	0.00171581	0.0123995	0.00105423	0.0134198	0.00123544	0.0121896	0	0.0177335	0	0.434305	0.91135	0.825719	1.63462	0.992743	1.20127	0.0106849	0.0188399	0.00176991	0.00227862	0.0147624	0.723791	1.27621	0.119894	0.154354	0.0822335
4	H3 K64ac	H3 K64ac	KLPFQR	1462	Acetyl (K65)	Acetyl (K1)	20.4	Canonical_H3.1	23.7233	0.00141583	0.00116664	0.00235067	0	0.00198272	0	0.00113615	0	0.00143585	0.001217	0.00188108	0	1.23112	0.945207	1.26467	1.12062	0.541629	0.896754	0.00240601	0.0017893	0.000173603	0.000288707	0.00209766	1.147	0.853	0.0827605	0.137633	0.209302
5	H3 K79me1	H3 K79me1	EIAQDFKTDLR	1450	Methyl KR (K80)	Methyl KR (K7)	23.82	Canonical_H3.1	26.68	0.0287262	0.0337777	0.0295316	0.0129816	0.0406033	0.0201741	0.0184975	0.0113463	0.0320606	0.0213509	0.026915	0	1.35895	1.32142	1.16127	0.924317	0.648861	0.585183	0.0588976	0.0330907	0.00227634	0.00390818	0.0459941	1.28055	0.719454	0.0494919	0.0849712	0.00959729	*
6	H3 K79me2	H3 K79me2	EIAQDFKTDLR	1241	Dimethyl RK (K80)	Dimethyl RK (K7)	23.91	Canonical_H3.1	27.115	0.00733249	0.00679921	0.00320898	0	0.00673515	0	0.00242705	0.00172063	0.00751601	0.00545213	0.00265296	0	1.93388	0.921685	1.77465	0.439138	0.567598	0.363049	0.0112783	0.00333654	0.00187491	0.000356139	0.00730744	1.5434	0.456595	0.256576	0.0487365	0.0273332	*

## Sheet: H4_RS
	Ordre	PTMs	sequence	peptide_id	ptm_protein_positions	modifications	master_elution_time	accession	Score_moyen	RS_CT1	RS_KO1	RS_CT2	RS_KO2	RS_CT3	RS_KO3	Moyen_control	Moyen_KO	std_control	std_KO	norm_mean	norm_Moyen_control	norm_Moyen_KO	norm_std_control	norm_std_KO	p	sig
0	acNter-R3me1K5acK8acK12acK16ac	acNter-R3me1K5acK8acK12acK16ac	SGRGKGGKGLGKGGAKR	54180	Acetyl (Protein N-term); Methyl KR (R4); Acetyl (K6); Acetyl (K9); Acetyl (K13); Acetyl (K17)	Acetyl (Protein N-term); Methyl KR (R3); Acetyl (K5); Acetyl (K8); Acetyl (K12); Acetyl (K16)	20.09	H4	49.4067	1.13232	1.48633	0.47858	1.16896	0.73792	0.995889	5.77947e-05	8.98403e-05	1.1455e-05	8.65533e-06	7.38175e-05	0.782941	1.21706	0.155181	0.117253	0.142476
1	K5acK12acK16ac	K5acK12acK16ac	GKGGKGLGKGGAKR	36723	Acetyl (K6); Acetyl (K13); Acetyl (K17)	Acetyl (K2); Acetyl (K9); Acetyl (K13)	14.81	H4	55.3136	1.34034	1.29705	0.741539	1.02467	0.554407	1.042	0.00249766	0.00318685	0.000550063	0.000204329	0.00284225	0.878761	1.12124	0.193531	0.0718897	0.391875
2	K5acK8ac	K5acK8ac	GKGGKGLGK	1136	Acetyl (K6); Acetyl (K9)	Acetyl (K2); Acetyl (K5)	14.51	H4	25.845	1.12698	1.22952	0.675887	1.14373	0.718197	1.10568	0.00372584	0.00514145	0.000520687	0.000132573	0.00443365	0.840356	1.15964	0.11744	0.0299016	0.0978496
3	K5acK8acK12acK16ac	K5acK8acK12acK16ac	GKGGKGLGKGGAKR	37066	Acetyl (K6); Acetyl (K9); Acetyl (K13); Acetyl (K17)	Acetyl (K2); Acetyl (K5); Acetyl (K9); Acetyl (K13)	19.03	H4	60.6433	1.10743	1.04295	0.570897	1.25061	0.667057	1.36105	0.00358736	0.00558987	0.000618817	0.000349354	0.00458862	0.781796	1.2182	0.134859	0.076135	0.0828605
4	K8ac	K8ac	GGKGLGK	452708	Acetyl (K9)	Acetyl (K3)	12.19	H4	24.3	0.439143	1.07723	0.481255	0.519617	0.903085	2.57967	0.000858504	0.00196632	0.000170826	0.000709445	0.00141241	0.607828	1.39217	0.120946	0.502293	0.282896
5	K8ac	K8ac	GKGGKGLGK	35991	Acetyl (K9)	Acetyl (K5)	9.43	H4	19.16	0.945545	1.07967	0.812183	0.836401	0.763988	1.56222	4.3033e-06	5.93568e-06	2.26973e-07	8.91547e-07	5.11949e-06	0.840572	1.15943	0.0443351	0.174148	0.220988
8	K8acK12ac	K8acK12ac	GGKGLGKGGAK	47350	Acetyl (K9); Acetyl (K13)	Acetyl (K3); Acetyl (K7)	15.56	H4	42.56	0.943573	0.789197	0.818288	1.21943	0.50599	1.72353	0.000191523	0.000315185	2.69145e-05	5.58525e-05	0.000253354	0.755951	1.24405	0.106233	0.220453	0.178737
9	K8acK12acK16ac	K8acK12acK16ac	GGKGLGKGGAKR	166	Acetyl (K9); Acetyl (K13); Acetyl (K17)	Acetyl (K3); Acetyl (K7); Acetyl (K11)	17.59	H4	55.6517	1.07343	1.05835	0.806081	1.22613	0.487099	1.34891	0.00175586	0.00269573	0.000308	0.000153045	0.0022258	0.788869	1.21113	0.138377	0.0687598	0.0894832
10	K8acK12acK16ac	K8acK12acK16ac	GKGGKGLGKGGAKR	36720	Acetyl (K9); Acetyl (K13); Acetyl (K17)	Acetyl (K5); Acetyl (K9); Acetyl (K13)	14.81	H4	83.8	1.33661	1.27978	0.757965	1.03111	0.537406	1.05713	0.00301785	0.00386181	0.000669302	0.000221634	0.00343983	0.877326	1.12267	0.194574	0.0644317	0.383729
13	K8crK12acK16ac	K8crK12acK16ac	GKGGKGLGKGGAKR		Crotonyl (K9); Acetyl (K9); Acetyl (K13)	Crotonyl (K5); Acetyl (K9); Acetyl (K13)		H4		0.31808	1.01032	0.436844	1.93687	0.148978	2.14892	1.24136e-05	6.99862e-05	2.80965e-06	1.17601e-05	4.11999e-05	0.301301	1.6987	0.0681955	0.285441	0.0177236	*
14	K12ac	K12ac	GLGKGGAK	60098	Acetyl (K13)	Acetyl (K4)	12.58	H4	26.82	0.440682	1.0797	0.48268	0.519909	0.894905	2.58212	0.000853065	0.00196192	0.000166539	0.000707558	0.00140749	0.606089	1.39391	0.118324	0.502709	0.280911
15	K12acK16ac	K12acK16ac	GLGKGGAKR	208	Acetyl (K13); Acetyl (K17)	Acetyl (K4); Acetyl (K8)	15.21	H4	48.9321	0.977932	1.04937	0.713643	1.02593	0.867902	1.36523	0.0177429	0.0238506	0.00130153	0.00185769	0.0207967	0.853159	1.14684	0.0625835	0.0893259	0.0928033
16	K12me1K16ac	K12me1K16ac	GLGKGGAKR	469691	Methyl KR (K13); Acetyl (K17)	Methyl KR (K4); Acetyl (K8)	12.84	H4	17.2	0.648716	0.701772	0.898276	0.943614	0.869367	1.93826	0.000169545	0.000251448	1.35453e-05	6.5027e-05	0.000210496	0.805453	1.19455	0.0643494	0.308922	0.370998
17	K20me3	K20me3	KVLRDNIQGITKPAIR	446181	Trimethyl RK (K21)	Trimethyl RK (K1)				0.665748	0.397784	1.41487	1.61833	1.18308	0.720179	4.93256e-05	4.13546e-05	8.19729e-06	1.35188e-05	4.53401e-05	1.0879	0.912098	0.180796	0.298164	0.701692
18	(K20/R23)me2	(K20/R23)me2	KVLRDNIQGITKPAIR	446181	Dimethyl RK (K21)	Dimethyl RK (K1)	20.41	H4	42.7675	0.930392	0.583012	1.48594	1.20358	1.10214	0.694941	0.000415027	0.000292713	4.7449e-05	5.51732e-05	0.00035387	1.17282	0.827177	0.134086	0.155914	0.241868
19	(K20/R23)me3	(K20/R23)me3	KVLRDNIQGITKPAIR	446057	Methyl KR (R24)	Methyl KR (K1)	20.51	H4	40.365	1.14688	0.577743	1.69085	1.14456	0.904844	0.535122	0.000166709	0.000100554	2.53585e-05	2.14321e-05	0.000133631	1.24753	0.752474	0.189765	0.160382	0.179098
20	K31ac	K31ac	DNIQGITKPAIR	37384	Acetyl (K32)	Acetyl (K8)	22.48	H4	28.17	0.611516	0.41467	1.01457	1.80937	0.931409	1.21846	0.000388419	0.000522829	4.57058e-05	0.00015036	0.000455624	0.852499	1.1475	0.100315	0.330009	0.523438
21	K31ub	K31ub	DNIQGITKPAIR	451400	GG (K32)	GG (K8)	21.93	H4	54.3567	1.27097	1.79137	0.696141	0.835394	0.621734	0.784389	0.000337587	0.000444816	6.55243e-05	0.000104605	0.000391202	0.862949	1.13705	0.167495	0.267395	0.517288
22	R55me2	R55me2	ISGLIYEETR	450856	Dimethyl RK (R56)	Dimethyl RK (R10)	31.46	H4	56.2617	1.17013	1.44818	0.554936	1.66884	0.630425	0.527482	0.000736401	0.00113939	0.000148342	0.000267666	0.000937895	0.785163	1.21484	0.158165	0.285391	0.342814
23	R67me2	R67me2	VFLENVIR	453625	Dimethyl RK (R68)	Dimethyl RK (R8)	36.19	H4	16.98	1.20718	0.932252	0.841101	1.28329	0.832331	0.903847	0.000183703	0.000198931	1.92941e-05	1.9061e-05	0.000191317	0.960204	1.0398	0.100849	0.0996306	0.670454
24	K77ac	K77ac	DAVTYTEHAK	568312	Acetyl (K78)	Acetyl (K10)	14.51	H4	18.6	0.410611	0.420651	1.03564	2.15616	0.629872	1.34707	0.000809889	0.00153069	0.000174948	0.000479086	0.00117029	0.692042	1.30796	0.149491	0.409374	0.312787
25	K79ac	K79ac	KTVTAMDVVYALK	457000	Acetyl (K80)	Acetyl (K1)	35.51	H4	47.146	0.736908	0.718096	0.522456	1.76266	0.315171	1.94471	0.000154697	0.000434798	2.93006e-05	9.19708e-05	0.000294747	0.524845	1.47516	0.0994093	0.312032	0.0768758
26	K79ac	K79ac	KTVTAMDVVYALKR	452221	Acetyl (K80)	Acetyl (K1)	32.68	H4	88.29	1.05545	0.849123	0.506162	1.51663	0.462697	1.60994	0.000236279	0.000464046	5.45375e-05	6.84955e-05	0.000350163	0.67477	1.32523	0.155749	0.19561	0.100883
29	K91ub	K91ub	TVTAMDVVYALKR	453290	GG (K92)	GG (K12)	34.22	H4	40.7967	1.19532	1.74066	0.773874	0.938088	0.29535	1.05671	7.107e-05	0.000117233	1.99852e-05	1.92269e-05	9.41516e-05	0.754847	1.24515	0.212266	0.204212	0.245685

## Sheet: H4_ES
	Ordre	PTMs	sequence	peptide_id	ptm_protein_positions	modifications	master_elution_time	accession	Score_moyen	CE_CT1_1	CE_CT1_2	CE_KO1_1	CE_KO1_2	CE_CT2_1	CE_CT2_2	CE_KO2_1	CE_KO2_2	CE_CT3_1	CE_CT3_2	CE_KO3_1	CE_KO3_2	CE_CT1	CE_CT2	CE_CT3	CE_KO1	CE_KO2	CE_KO3	Moyen_control	Moyen_KO	std_control	std_KO	norm_mean	norm_Moyen_control	norm_Moyen_KO	norm_std_control	norm_std_KO	p	sig
0	acNter-R3me1K5acK8acK12acK16ac	acNter-R3me1K5acK8acK12acK16ac	SGRGKGGKGLGKGGAKR	54180	Acetyl (Protein N-term); Methyl KR (R4); Acetyl (K6); Acetyl (K9); Acetyl (K13); Acetyl (K17)	Acetyl (Protein N-term); Methyl KR (R3); Acetyl (K5); Acetyl (K8); Acetyl (K12); Acetyl (K16)	20.07	H4	49.8725	0.000391328	0.00186629	0.000379459	0	0.000373411	0.0015136	0.000181241	0	0.00117377	0.00238141	0.000261448	0	1.5895	1.32858	2.50307	0.267164	0.127605	0.184076	0.0025666	0.000274049	0.000412929	4.70028e-05	0.00142032	1.80705	0.192948	0.290728	0.033093	0.0107891	*
1	K5acK12ac	K5acK12ac	GKGGKGLGKGGAK	38956	Acetyl (K6); Acetyl (K13)	Acetyl (K2); Acetyl (K9)	12.99	H4	31.2075	0.000905382	0.000544448	0.000598129	0	0.000516833	0	0.000539448	0	0.000487829	0	0.000709569	0	2.02225	0.720887	0.680432	0.834281	0.752432	0.989719	0.000818164	0.000615716	0.000257967	4.07355e-05	0.00071694	1.14119	0.858811	0.359817	0.0568186	0.561158
2	K5acK12acK16ac	K5acK12acK16ac	GKGGKGLGKGGAKR	36723	Acetyl (K6); Acetyl (K13); Acetyl (K17)	Acetyl (K2); Acetyl (K9); Acetyl (K13)	14.97	H4	63.0847	0.00754493	0.0313454	0.00598784	0	0.00804227	0.0323314	0.00553533	0	0	0.0305721	0.00718133	0	1.81532	1.88456	1.42704	0.279499	0.258377	0.335209	0.0366121	0.00623483	0.00249045	0.000400856	0.0214234	1.70897	0.291028	0.116249	0.0187111	0.000599928	*
3	K5acK8ac	K5acK8ac	GKGGKGLGK	1136	Acetyl (K6); Acetyl (K9)	Acetyl (K2); Acetyl (K5)	14.56	H4	25.0648	0.0182183	0.035828	0.0184643	0.000716169	0.0150479	0.024676	0.0119183	0	0.0161309	0.030072	0.0224557	0	1.67561	1.23157	1.43244	0.594659	0.369508	0.696201	0.0466577	0.0178515	0.00338091	0.00254225	0.0322546	1.44654	0.553456	0.104819	0.0788181	0.0051226	*
4	K5acK8acK12ac	K5acK8acK12ac	GKGGKGLGKGGAK	2702	Acetyl (K6); Acetyl (K9); Acetyl (K13)	Acetyl (K2); Acetyl (K5); Acetyl (K9)	17.23	H4	38.8325	0.000959314	0.000884781	0.00132859	0	0.000439803	0.000988608	0.000999987	0	0.000509615	0	0.000602347	0	1.64822	1.27669	0.455485	1.18747	0.893771	0.538367	0.00126071	0.000976974	0.000321905	0.000171434	0.00111884	1.1268	0.873202	0.287713	0.153225	0.55981
5	K5acK8acK12acK16ac	K5acK8acK12acK16ac	GKGGKGLGKGGAKR	37066	Acetyl (K6); Acetyl (K9); Acetyl (K13); Acetyl (K17)	Acetyl (K2); Acetyl (K5); Acetyl (K9); Acetyl (K13)	19.04	H4	99.466	0.0144688	0.111972	0.0149999	0.00182353	0.0150767	0.113184	0.00941429	0	0.0411445	0.113228	0.0141153	0	1.68803	1.71232	2.06092	0.224599	0.125684	0.188444	0.136358	0.013451	0.00736678	0.00176729	0.0749044	1.82042	0.179576	0.0983491	0.0235939	0.000187682	*
6	K8acK12acK16ac	K8acK12acK16ac	GGKGLGKGGAKR	166	Acetyl (K9); Acetyl (K13); Acetyl (K17)	Acetyl (K3); Acetyl (K7); Acetyl (K11)	17.69	H4	58.0562	0.00396861	0.00978794	0.00546979	0	0.00297094	0.00994104	0.00475974	0	0.00580394	0.0093366	0.00333861	0	1.49049	1.39899	1.64044	0.59264	0.515708	0.361731	0.0139364	0.00452271	0.000530379	0.000511559	0.00922953	1.50997	0.490026	0.0574654	0.0554263	0.000477245	*
7	K8acK12acK16ac	K8acK12acK16ac	GKGGKGLGKGGAKR	36720	Acetyl (K9); Acetyl (K13); Acetyl (K17)	Acetyl (K5); Acetyl (K9); Acetyl (K13)	14.97	H4	89.75	0.0013191	0.00580576	0.00153563	0	0.00170823	0.00620623	0.00116533	0	0.00369458	0.00602753	0.00166985	0	1.46742	1.63004	2.00234	0.316274	0.240008	0.343917	0.00825381	0.00145694	0.000627658	0.00012318	0.00485537	1.69993	0.300067	0.129271	0.0253698	0.000971178	*
10	K8crK12acK16ac	K8crK12acK16ac	GGKGLGKGGAKR		Crotonyl (K9); Acetyl (K13); Acetyl (K17)	Crotonyl (K3); Acetyl (K7); Acetyl (K11)				6.72898e-05	0	9.01852e-05	3.34726e-05	5.42635e-05	0.000541264	8.42308e-05	0	0.000295035	0.000443713	8.82067e-05	0	0.237821	2.10476	2.61094	0.43704	0.297695	0.311747	0.000467189	9.86984e-05	0.000166712	1.02326e-05	0.000282944	1.65117	0.348827	0.589204	0.0361649	0.146009
11	K12ac	K12ac	GLGKGGAK	60098	Acetyl (K13)	Acetyl (K4)	12.49	H4	26.7617	0.000166617	0	0.00149512	0	0.00016735	0.000278751	0.000285044	0	0.000177862	0	0.000290695	0	0.34937	0.935407	0.37295	3.13504	0.597694	0.609543	0.000263527	0.000690286	7.45829e-05	0.000328574	0.000476906	0.552576	1.44742	0.156389	0.68897	0.359479
12	K12acK16ac	K12acK16ac	GLGKGGAKR	208	Acetyl (K13); Acetyl (K17)	Acetyl (K4); Acetyl (K8)	15.15	H4	45.0855	0.0128681	0.0226745	0.0155483	0	0.0128284	0.0294966	0.0153686	0	0.0202538	0.0201442	0.0154097	0	1.29566	1.5429	1.47266	0.566792	0.560244	0.561743	0.0394218	0.0154422	0.00164755	4.43662e-05	0.027432	1.43707	0.562926	0.0600593	0.00161731	0.000287544	*
13	(K20/R23)me1	(K20/R23)me1	KVLRDNIQGITKPAIR	446058	Methyl KR (K21)	Methyl KR (K1)	20.44	H4	48.104	0.000155412	0.0197495	5.4012e-05	0.0012538	0.0116698	0.0223813	0.000153446	0.00383822	0.0294175	0.02368	0.00364507	0.00269858	1.00617	1.72125	2.68403	0.0661088	0.201775	0.320665	0.0356845	0.00388104	0.00785195	0.00118782	0.0197828	1.80382	0.196183	0.396908	0.060043	0.0307913	*
14	(K20/R23)me1	(K20/R23)me1	KVLRDNIQGITKPAIR	446057	Methyl KR (R24)	Methyl KR (R4)	20.44	H4	36.078	0	0.0161535	5.32076e-05	0	0.00943326	0.0186591	0	0.00296709	0.0235733	0.0196888	0.00292132	0	1.03715	1.80369	2.77768	0.00341623	0.190504	0.187566	0.0291693	0.00198054	0.00640467	0.000786904	0.0155749	1.87284	0.127162	0.411216	0.0505237	0.026287	*
15	(K20/R23)me2	(K20/R23)me2	KVLRDNIQGITKPAIR	446181	Dimethyl RK (K21)	Dimethyl RK (K1)	20.48	H4	37.59	0.000224914	0.0330804	0.000224967	0.00493579	0.0295754	0.0430305	0.000237618	0.0111814	0.0549127	0.0397732	0.0108345	0.0118	0.833287	1.81657	2.36901	0.12912	0.2857	0.566308	0.0668657	0.0130714	0.0146561	0.00417349	0.0399686	1.67296	0.327043	0.366691	0.104419	0.0449086	*
16	(K20/R23)me2	(K20/R23)me2	KVLRDNIQGITKPAIR	446179	Dimethyl RK (R24)	Dimethyl RK (R4)	20.48	H4	37.7444	0.000180868	0.0268251	0.000181693	0.00401574	0.0228411	0.0343173	0.000187271	0.00849627	0.0437906	0.0324986	0.00865664	0.00941324	0.846562	1.79176	2.39146	0.131578	0.272205	0.566441	0.0534845	0.010317	0.0117126	0.00333707	0.0319007	1.67659	0.323408	0.367158	0.104608	0.0443808	*
17	(K20/R23)me3	(K20/R23)me3	KVLRDNIQGITKPAIR	499053	Trimethyl (K21)	Trimethyl (K1)	20.39	H4	42.8675	0	0.00871826	0	0.00210167	0.00635143	0.0127099	0	0.00433817	0.0177677	0.0121319	0.00382621	0	0.769878	1.68324	2.64033	0.18559	0.383088	0.337879	0.0192264	0.00342201	0.00499295	0.000552372	0.0113242	1.69781	0.302186	0.440909	0.048778	0.0620562
18	K79ac	K79ac	KTVTAMDVVYALKR	452221	Acetyl (K80)	Acetyl (K1)	32.37	H4	78.345	0.000467243	0	0.000477864	0	0.000523157	0	0.00051004	0	0.000275147	0	0.000173991	0	1.1549	1.29311	0.68009	1.18116	1.26069	0.43006	0.000421849	0.000387299	6.13238e-05	8.74121e-05	0.000404574	1.0427	0.9573	0.151576	0.21606	0.804683

## Sheet: H2B_RS
	Ordre	PTMs	sequence	peptide_id	ptm_protein_positions	modifications	master_elution_time	accession	Score_moyen	RS_CT1_1	RS_CT1_2	RS_KO1_1	RS_KO1_2	RS_CT2_1	RS_CT2_2	RS_KO2_1	RS_KO2_2	RS_CT3_1	RS_CT3_2	RS_KO3_1	RS_KO3_2	RS_CT1	RS_CT2	RS_CT3	RS_KO1	RS_KO2	RS_KO3	Moyen_control	Moyen_KO	std_control	std_KO	norm_mean	norm_Moyen_control	norm_Moyen_KO	norm_std_control	norm_std_KO	p	sig
0	TH2B acN-term	TH2B acN-term	PEVAVK	1207	Acetyl (Protein N-term)	Acetyl (Protein N-term)	15.61	TS_H2B.1_TH2B	28.3027	0.0552668	0.244415	0.0918972	0.286232	0.0871924	0.216568	0.121503	0.229956	0.0696186	0.279539	0.143846	0.296842	0.847008	0.858534	0.986844	1.06873	0.993348	1.24554	0.317533	0.390092	0.0129464	0.0215909	0.353813	0.897462	1.10254	0.036591	0.0610236	0.0782335
1	TH2B acN-termK6ac	TH2B acN-termK6ac	PEVAVKGATISK	2843	Acetyl (Protein N-term); Acetyl (K7)	Acetyl (Protein N-term); Acetyl (K6)	24.52	TS_H2B.1_TH2B	78.149	0.0040573	0.0308474	0.0077949	0.0333664	0.00434723	0.0396317	0.003097	0.0588746	0	0.0425133	0.00533087	0.0453185	0.761062	0.958916	0.926958	0.89748	1.35123	1.10436	0.0404656	0.0512607	0.00229637	0.00491138	0.0458632	0.882312	1.11769	0.0500699	0.107088	0.179336
2	TH2B K6me1	TH2B K6me1	PEVAVK	489335	Methyl KR (K7)	Methyl KR (K6)	13.71	TS_H2B.1_TH2B	23.095	0.00261679	0.0015783	0.00196872	0.00174494	0.00349927	0.00131442	0.00137159	0.00399589	0.0033903	0.0020525	0.00242324	0.00161972	0.912779	1.04738	1.18426	0.808031	1.16787	0.879679	0.00481719	0.0043747	0.000294092	0.000412664	0.00459595	1.04814	0.951861	0.0639894	0.0897887	0.515246
3	TH2B K6me1	TH2B K6me1	PEVAVKGATISK	2101	Methyl KR (K7)	Methyl KR (K6)	16.53	TS_H2B.1_TH2B	29.81	0.00493606	0.023453	0.00687234	0.014524	0.00433277	0.0216983	0.00585769	0.0242878	0.00794658	0.0273325	0.00744591	0.0186101	1.01816	0.933588	1.26526	0.767365	1.08115	0.934482	0.0298997	0.0258659	0.00226533	0.00206365	0.0278828	1.07234	0.927665	0.0812446	0.0740116	0.342973
6	TH2B K6ac	TH2B K6ac	PEVAVKGATISK	1752	Acetyl (K7)	Acetyl (K6)	22.27	TS_H2B.1_TH2B	34.4925	0.0299135	0.229036	0.0358418	0.269891	0.0308771	0.280769	0.0248564	0.314814	0.0347331	0.293536	0.0338474	0.252902	0.848544	1.02122	1.07569	1.00184	1.11306	0.93964	0.299622	0.310717	0.0170602	0.0126386	0.30517	0.98182	1.01818	0.0559041	0.0414149	0.691558
7	TH2B K6ac	TH2B K6ac	PEVAVKGATISKK	1388	Acetyl (K7)	Acetyl (K6)	19.02	TS_H2B.1_TH2B	80.851	0.00126086	0.0165902	0.00242434	0.0267314	0	0.0155836	0.00149255	0.0166195	0.0027586	0.031668	0.00218699	0	0.912971	0.797004	1.76071	1.49114	0.926322	0.111851	0.0226204	0.0164849	0.0048494	0.00639122	0.0195527	1.1569	0.843105	0.248017	0.326872	0.5662
10	TH2B K6cr	TH2B K6cr	PEVAVKGATISK	1586	Crotonyl (K7)	Crotonyl (K6)	24.12	TS_H2B.1_TH2B	35.41	0	0.0170838	0	0.0176624	0	0.0288301	0.00130131	0.0328443	0	0.0283998	0	0.0278007	0.66594	1.12382	1.10704	0.688491	1.33102	1.08369	0.0247713	0.0265362	0.00314001	0.00391929	0.0256537	0.9656	1.0344	0.1224	0.152776	0.788398
11	H2B K16acK20ac	H2B K16acK20ac	KAVTKAQK	2765	Acetyl (K17); Acetyl (K21)	Acetyl (K1); Acetyl (K5)	12.92	Canonical_H2B_genes_Hist1h2bf_Hist1h2bj_Hist1h2bl_Hist1h2bn_Hist1h2bq_Hist1h2br	48.3012	0.0205126	0.0131373	0.0220035	0	0.0309206	0.0129537	0.0143091	0	0.018175	0	0.0189374	0	1.33753	1.74393	0.722429	0.874606	0.568766	0.752732	0.0318997	0.0184167	0.00609937	0.001826	0.0251582	1.26797	0.732035	0.24244	0.0725807	0.15885
12	TH2B K21ac	TH2B K21ac	AVTKTQK	1745	Acetyl (K22)	Acetyl (K4)	8.74	TS_H2B.1_TH2B	24.596	4.97184e-05	0.000564609	5.93682e-05	0.000473008	2.55766e-05	0.000425352	3.69751e-05	0.000929774	2.76468e-05	0.00036115	6.76807e-05	0.000483183	1.05192	0.772129	0.665739	0.911592	1.65537	0.943248	0.000484684	0.000683329	5.49155e-05	0.000115787	0.000584007	0.829929	1.17007	0.0940322	0.198264	0.274338
13	TH2B K21acK24ac	TH2B K21acK24ac	AVTKTQKK	1415	Acetyl (K22); Acetyl (K25)	Acetyl (K4); Acetyl (K7)	12.38	TS_H2B.1_TH2B	48.9517	0	0.0221515	0	0.0195961	0	0.01706	0	0.0322938	0	0.0128905	0	0.0361638	0.948295	0.73033	0.551836	0.838901	1.38248	1.54815	0.0173673	0.0293512	0.00218644	0.00408563	0.0233593	0.743487	1.25651	0.0936006	0.174904	0.102308
14	TH2B K24ac	TH2B K24ac	AVTKTQK	1746	Acetyl (K25)	Acetyl (K7)	8.74	TS_H2B.1_TH2B	20.9	4.97184e-05	0.000564609	5.93682e-05	0.000473008	2.55766e-05	0.000425352	3.69751e-05	0.000929774	2.76468e-05	0.00036115	6.76807e-05	0.000483183	1.05192	0.772129	0.665739	0.911592	1.65537	0.943248	0.000484684	0.000683329	5.49155e-05	0.000115787	0.000584007	0.829929	1.17007	0.0940322	0.198264	0.274338
15	H2B.L.2 K28ac	H2B.L.2 K28ac	PEKAK	1657	Acetyl (K29)	Acetyl (K3)	30.36	H2B.L.2	25.214	0.00142622	0.00457374	0.00168492	0	0.00257586	0.00680379	0.00116563	0.00527778	0.00179703	0.00667881	0.00115041	0	1.08648	1.69848	1.53482	0.305108	1.16678	0.208319	0.00795182	0.00309292	0.00082483	0.00137363	0.00552237	1.43993	0.56007	0.149362	0.248739	0.0684989
16	H2B K34ac	H2B K34ac	KESYSVYVYK	1603	Acetyl (K35)	Acetyl (K1)	24.11	Canonical_H2B_genes_Hist1h2bf_Hist1h2bj_Hist1h2bl_Hist1h2bn_Hist1h2bq_Hist1h2br	67.568	0.0650753	0.0158422	0.0878038	0.0151516	0.0767417	0.0284675	0.0393402	0	0.0453982	0	0.0490438	0.0235431	1.08758	1.41408	0.610181	1.38379	0.528758	0.975614	0.0771749	0.0716275	0.0141801	0.0149993	0.0744012	1.03728	0.962719	0.19059	0.201601	0.837051
17	TH2B K35ac	TH2B K35ac	KESYSIYIYK	1252	Acetyl (K36)	Acetyl (K1)	27.81	TS_H2B.1_TH2B	49.5185	0.0164042	0.0510436	0.0189738	0.0688341	0.0129327	0.0874476	0.00450384	0.0265703	0.0137301	0.0574542	0.00778262	0.0329874	1.01511	1.51075	1.07134	1.32153	0.467674	0.613599	0.0796708	0.0532173	0.00850037	0.0143052	0.066444	1.19907	0.800934	0.127933	0.215298	0.264071
18	H2B K108me2	H2B K108me2	LLLPGELAK	1631	Dimethyl RK (K109)	Dimethyl RK (K9)	34.39	Canonical_H2B_genes_Hist1h2bf_Hist1h2bj_Hist1h2bl_Hist1h2bn_Hist1h2bq_Hist1h2br	33.45	0.014266	0	0.0142833	0	0.0127806	0	0.0488985	0.0224185	0.0137139	0	0.0666931	0	0.44338	0.397213	0.426221	0.443915	2.21649	2.07278	0.0135869	0.0507645	0.00035395	0.0149332	0.0321757	0.422271	1.57773	0.0110005	0.464115	0.111936
19	TH2B K109me2	TH2B K109me2	LLLPGELAK	1631	Dimethyl RK (K110)	Dimethyl RK (K9)	34.39	TS_H2B.1_TH2B	33.45	0.00178326	0	0.00178541	0	0.00159757	0	0.00611231	0.00280232	0.00171424	0	0.00833664	0	0.44338	0.397213	0.426221	0.443915	2.21649	2.07278	0.00169836	0.00634556	4.42437e-05	0.00186665	0.00402196	0.422271	1.57773	0.0110005	0.464115	0.111936

## Sheet: H2B_ES
	Ordre	PTMs	sequence	peptide_id	ptm_protein_positions	modifications	master_elution_time	accession	Score_moyen	CE_CT1_1	CE_CT1_2	CE_KO1_1	CE_KO1_2	CE_CT2_1	CE_CT2_2	CE_KO2_1	CE_KO2_2	CE_CT3_1	CE_CT3_2	CE_KO3_1	CE_KO3_2	CE_CT1	CE_CT2	CE_CT3	CE_KO1	CE_KO2	CE_KO3	Moyen_control	Moyen_KO	std_control	std_KO	norm_mean	norm_Moyen_control	norm_Moyen_KO	norm_std_control	norm_std_KO	p	sig
0	TH2B acN-term	TH2B acN-term	PEVAVK	1207	Acetyl (Protein N-term)	Acetyl (Protein N-term)	15.58	TS_H2B.1_TH2B	26.1279	0.000620383	0.000738482	0.000647001	0.00126602	0.000413577	0.000976391	0.000708289	0.00111787	0.000357328	0.00123666	0.000612799	0.000877537	0.851745	0.87124	0.999119	1.1991	1.14465	0.934152	0.00144761	0.00174317	6.02067e-05	0.000105231	0.00159539	0.907368	1.09263	0.0377379	0.0659597	0.117376
1	TH2B K6ac	TH2B K6ac	PEVAVKGATISK	1752	Acetyl (K7)	Acetyl (K6)	22.08	TS_H2B.1_TH2B	83.0655	0.00106036	0.00150065	0.000592334	0.00152785	0.000552979	0.00140219	0.000420709	0.00113459	0.000429581	0.00153029	0.000323159	0.000603343	1.38707	1.05894	1.06149	1.14832	0.842368	0.501805	0.00215868	0.00153399	0.000164252	0.000281487	0.00184634	1.16917	0.83083	0.0889611	0.152457	0.192623
2	TH2B K6ac	TH2B K6ac	PEVAVKGATISKK	1388	Acetyl (K7)	Acetyl (K6)	18.59	TS_H2B.1_TH2B	83.5856	0.000208813	0	5.56198e-05	0	0.000122098	0.000325796	0	0.000135689	0.000128226	0.000351158	7.90973e-05	0	0.890778	1.91068	2.04501	0.237269	0.578836	0.337422	0.000378697	9.01352e-05	6.9751e-05	1.94029e-05	0.000234416	1.61549	0.384509	0.297552	0.0827713	0.0312484	*
5	TH2B K21ac	TH2B K21ac	AVTKTQK	1745	Acetyl (K22)	Acetyl (K4)	8.56	TS_H2B.1_TH2B	21.6683	6.10138e-07	3.39056e-06	1.67099e-06	4.68653e-06	4.51863e-07	2.06991e-06	6.11696e-07	3.54423e-06	3.86573e-07	1.0128e-06	6.89021e-07	2.78385e-06	1.09567	0.690641	0.383247	1.74114	1.13819	0.951117	2.64061e-06	4.6621e-06	6.15054e-07	7.10627e-07	3.65136e-06	0.723187	1.27681	0.168445	0.19462	0.153896
6	TH2B K21acK24ac	TH2B K21acK24ac	AVTKTQKK	1415	Acetyl (K22); Acetyl (K25)	Acetyl (K4); Acetyl (K7)	12.12	TS_H2B.1_TH2B	48.1343	4.85391e-05	0.000174004	4.19432e-05	0.000215228	1.2141e-05	0.000130029	0	0.000160912	0	0.000127362	0	0.000142895	1.26799	0.810046	0.725671	1.46529	0.916833	0.814177	0.000164025	0.000186993	2.41435e-05	2.89631e-05	0.000175509	0.934568	1.06543	0.137563	0.165024	0.64504
7	H2B K34ac	H2B K34ac	KESYSVYVYK	1603	Acetyl (K35)	Acetyl (K1)	24.09	Canonical_H2B_genes_Hist1h2bf_Hist1h2bj_Hist1h2bl_Hist1h2bn_Hist1h2bq_Hist1h2br	64.3713	0.00140534	0	0.00225691	0	0.00123207	0	0.00138114	0	0.0012797	0.000239742	0.00159834	0	0.897674	0.786995	0.970553	1.44162	0.882211	1.02095	0.00138562	0.00174546	6.82102e-05	0.000214982	0.00156554	0.885074	1.11493	0.0435698	0.137321	0.26262
8	TH2B K35ac	TH2B K35ac	KESYSIYIYK	1252	Acetyl (K36)	Acetyl (K1)	27.87	TS_H2B.1_TH2B	29.01	0.000166221	0	0.000210299	0.000233563	7.33862e-05	0.000147421	0.000218562	0.000242111	7.60028e-05	0.000237999	0.000170127	0.000184394	0.508819	0.675912	0.961186	1.3587	1.41016	1.08522	0.000233677	0.000419685	3.52261e-05	2.68969e-05	0.000326681	0.715306	1.28469	0.10783	0.0823338	0.026615	*
9	H2B K108me2	H2B K108me2	LLLPGELAK	1631	Dimethyl RK (K109)	Dimethyl RK (K9)	34.54	Canonical_H2B_genes_Hist1h2bf_Hist1h2bj_Hist1h2bl_Hist1h2bn_Hist1h2bq_Hist1h2br	40.1891	0.000179995	0.000578902	0.00267687	0.000543072	0.000217692	0	0.00153724	0.000546247	0.000357086	0	0.000221573	0	0.663886	0.190438	0.31238	2.81682	1.82264	0.193833	0.000444558	0.00184167	0.000132467	0.000713585	0.00114311	0.388902	1.6111	0.115883	0.624247	0.191109
10	TH2B K109me2	TH2B K109me2	LLLPGELAK	1631	Dimethyl RK (K110)	Dimethyl RK (K9)	34.54	TS_H2B.1_TH2B	40.1891	1.79995e-05	5.78902e-05	0.000267687	5.43072e-05	2.17692e-05	0	0.000153724	5.46247e-05	3.57086e-05	0	2.21573e-05	0	0.663886	0.190438	0.31238	2.81682	1.82264	0.193833	4.44558e-05	0.000184167	1.32467e-05	7.13585e-05	0.000114311	0.388902	1.6111	0.115883	0.624247	0.191109

## Sheet: H2A_RS
	Ordre	PTMs	sequence	peptide_id	ptm_protein_positions	modifications	master_elution_time	accession	Score_moyen	RS_CT1	RS_KO1	RS_CT2	RS_KO2	RS_CT3	RS_KO3	Moyen_control	Moyen_KO	std_control	std_KO	norm_mean	norm_Moyen_control	norm_Moyen_KO	norm_std_control	norm_std_KO	p	sig
0	H2A.Z.1.s1 K7acK11ac	H2A.Z.1.s1 K7acK11ac	AGKDSGKAK	473625	Acetyl (K8); Acetyl (K12)	Acetyl (K3); Acetyl (K7)	10.5	H2A.Z.1.s1	36.09	0.342295	0.378895	0.238695	0.479554	0.337046	4.22352	0.000681871	0.00377462	6.12989e-05	0.00230166	0.00222825	0.306012	1.69399	0.0275099	1.03295	0.334348
1	H2A R88me1	H2A R88me1	HLQLAVR	1135	Methyl KR (R89)	Methyl KR (R7)	20.73	Canonical_H2A_gene_Hist2h2ab	25.541	1.16107	1.16676	1.18874	1.09836	1.18502	0.200059	0.933106	0.650747	0.00560642	0.201392	0.791926	1.17827	0.821726	0.00707947	0.254306	0.316315
2	H2A R88me1	H2A R88me1	HLQLAVRNDEELNK	1610	Methyl KR (R89)	Methyl KR (R7)	21.53	Canonical_H2A_gene_Hist2h2ab	25.67	0.372559	0.348878	0.272692	0.616877	0.298395	4.0906	0.0563573	0.301981	0.00437981	0.176289	0.179169	0.314548	1.68545	0.0244451	0.983928	0.318928
3	H2A R88me1	H2A R88me1	HLQLAVRNDEELNKLLGGVTIAQGGVLPNIQAVLLPK	460644	Methyl KR (R89)	Methyl KR (R7)	44.43	Canonical_H2A_gene_Hist2h2ab	70.7367	0.495991	0.259903	0.177687	1.46021	0.0489611	3.55725	0.000336785	0.00245951	0.000151669	0.00109994	0.00139815	0.24088	1.75912	0.108478	0.786713	0.193558
10	H2A.X K134ac	H2A.X K134ac	KASQASQEY	1273	Acetyl (K135)	Acetyl (K1)	13.51	H2A.X	28.4086	0.554107	0.627226	0.457521	0.486836	0.371015	3.5033	0.00669128	0.0223456	0.000626861	0.0116518	0.0145184	0.460881	1.53912	0.0431769	0.802554	0.334875
11	H2A.X K119ac	H2A.X K119ac	KSSATVGPK	283	Acetyl (K120)	Acetyl (K1)	9.51	H2A.X	25.34	0.544436	0.375135	0.462215	0.356498	0.268135	3.99358	0.000199296	0.000738723	3.13674e-05	0.000463082	0.000469009	0.424929	1.57507	0.0668801	0.987362	0.396389

## Sheet: H2A_ES
	Ordre	PTMs	sequence	peptide_id	ptm_protein_positions	modifications	master_elution_time	accession	Score_moyen	CE_CT1	CE_KO1	CE_CT2	CE_KO2	CE_CT3	CE_KO3	Moyen_control	Moyen_KO	std_control	std_KO	norm_mean	norm_Moyen_control	norm_Moyen_KO	norm_std_control	norm_std_KO	p	sig
0	H2A.Z.1.s1 K7acK11ac	H2A.Z.1.s1 K7acK11ac	AGKDSGKAK	473625	Acetyl (K8); Acetyl (K12)	Acetyl (K3); Acetyl (K7)	10.33	H2A.Z.1.s1	22.92	1.21316	1.5714	0.323688	0.813797	1.13162	0.946326	6.85819e-06	8.56229e-06	1.78713e-06	1.47061e-06	7.71024e-06	0.889492	1.11051	0.231786	0.190734	0.580126
1	H2A R88me1	H2A R88me1	HLQLAVR	1135	Methyl KR (R89)	Methyl KR (R7)	21.06	Canonical_H2A_gene_Hist2h2ab	23.492	0.614304	1.77168	0.439174	1.59625	0.382196	1.1964	0.0128691	0.0409138	0.00153341	0.00373772	0.0268915	0.478558	1.52144	0.057022	0.138993	0.00477881	*
2	H2A.X K119ac	H2A.X K119ac	KSSATVGPK	283	Acetyl (K120)	Acetyl (K1)	9.33	H2A.X	20.592	0.549521	1.7911	1.19856	0.426571	1.34845	0.685794	9.66814e-06	9.06532e-06	1.87509e-06	3.19977e-06	9.36673e-06	1.03218	0.967822	0.200186	0.34161	0.900828
